# Supplementary material for: The Toxin Gene tdh2 Protects Vibrio parahaemolyticus from Gastrointestinal Stress
Source: Microorganisms. 2025 Jul 31;13(8):1788. doi: 10.3390/microorganisms13081788 (PMC12388145; doi:10.3390/microorganisms13081788)
Supplement: Supplementary file 1 [file microorganisms-13-01788-s001.zip]

Archive with 1 entries (1 files):
- microorganisms-3732457-supplementary.pdf
